# Supplementary material for: Bilateral temporal control determines mediolateral margins of stability in symmetric and asymmetric human walking
Source: Sci Rep. 2019 Aug 29;9:12494. doi: 10.1038/s41598-019-49033-z (PMC6715793; doi:10.1038/s41598-019-49033-z)
Supplement: Supplementary file 2 — Dataset 1 [file 41598_2019_49033_MOESM2_ESM.xlsx]

## Sheet: Experiment A
Figure 1, Panels A,B,C
Left single support time	531.379	556.542	574.627	587.494	589.786	579.044	580.787	584.149	580.683	585.739	568.883	592.053	501.694	514.033	510.981	505.674	509.902	512.793	506.412	514.676	514.94	517.149	519.087	510.308	466.071	470.494	468.354	468.871	466.381	467.781	468.099	466.192	462.822	464.963	467.221	465.198	414.919	423.313	420.775	421.366	419.118	422.148	418.49	424.239	427.483	420.402	420.273	431.537	407.62
Right single support time	551.047	581.517	567.574	584.383	578.603	581.152	584.88	570.699	583.87	578.592	580.987	581.433	500.899	518.716	524.473	510.642	512.418	514.981	507.62	511.778	511.645	516.405	511.818	508.794	465.49	465.738	468.073	469.777	464.901	464.965	466.421	467.389	471.046	465.35	467.348	463.604	423.85	413.286	417.042	414.609	412.915	418.317	414.847	422.24	424.854	423.149	421.938	427.046	405.899
Step width	0.171142	0.160926	0.156472	0.154949	0.155874	0.157343	0.154994	0.155338	0.153928	0.15949	0.159959	0.156814	0.164363	0.158301	0.157867	0.160174	0.15615	0.154875	0.155718	0.156231	0.157086	0.156294	0.153844	0.15174	0.161081	0.153347	0.15118	0.147778	0.150232	0.149443	0.146595	0.144141	0.142901	0.141824	0.143893	0.141272	0.159777	0.15297	0.147752	0.144493	0.140265	0.140886	0.13856	0.138797	0.142786	0.141357	0.142545	0.141554	0.149214
Left margin of stability	0.0219929	0.0177771	0.0164487	0.015767	0.0143904	0.0160274	0.0157592	0.0136157	0.0145435	0.0149067	0.0155643	0.0142163	0.0248103	0.020673	0.0209726	0.0210856	0.019542	0.0198505	0.0202276	0.0203348	0.0198537	0.0202314	0.0195209	0.020189	0.0271665	0.0234555	0.0242135	0.0223761	0.0235879	0.0231508	0.0225473	0.0225356	0.0227182	0.0224401	0.023073	0.0223543	0.032147	0.0272137	0.0274302	0.0267486	0.0251208	0.0250606	0.0250826	0.0241531	0.0249822	0.0257108	0.0261144	0.0246186	0.0288649
Right margin of stability	0.0189624	0.0163562	0.0172639	0.0147982	0.0150203	0.0156127	0.014821	0.0151074	0.0131867	0.0164696	0.0149627	0.0152005	0.0239971	0.0208522	0.0198492	0.0215765	0.0208164	0.0202452	0.0214751	0.02057	0.0215646	0.0204986	0.0198864	0.0199698	0.0263007	0.024054	0.0233573	0.0218118	0.0232334	0.0233115	0.0220151	0.0218295	0.0215935	0.0216564	0.0221518	0.0215441	0.0303153	0.0293198	0.0259613	0.0269233	0.0256394	0.0255919	0.025119	0.024328	0.0245747	0.024541	0.0247159	0.0244491	0.0291379
Figure 1, Panels D&E
Left predicted margin of stability	0.0243316	0.0282525	0.0292721	0.0313744	0.032106	0.0343541
Right Predicted margin of stability	0.0243262	0.0284222	0.029005	0.0315165	0.0327511	0.0341465
[truncated: 23 more columns]

## Sheet: Experiment B
Figure 2, Panels A,B,C
Left single support time	279.257	290.757	296.224	300.74	305.113	307.306	304.489	305.725	310.956	310.962	309.5	310.49	307.966	309.802	311.57	310.858	309.718	309.961	308.465	310.646	313.016	312.562	311.666	311.456	314.186	314.031	311.635	312.515	315.04	312.596	324.959	331.507	333.589	330.276	330.326	336.096	334.697	336.158	336.107	337.912	337.143	338.35	340.172	341.275	339.83	341.376	340.739	338.6	337.875
Right single support time	545.191	611.172	638.83	628.989	627.839	631.877	623.487	617.33	624.101	618.748	632.451	632.261	633.094	626.915	615.256	627.046	630.155	632.05	638.046	629.829	628.086	634.156	628.866	622.966	623.927	623.964	619.651	621.838	625.772	633.67	530.707	554.634	552.771	553.025	557.788	557.153	567.073	559.646	559.431	553.838	560.631	565.143	557.338	561.319	559.334	563.75	556.246	557.521	562.928
Step width	0.176256	0.169791	0.166832	0.172018	0.170611	0.170377	0.168627	0.174447	0.17073	0.172814	0.16901	0.169171	0.168835	0.17418	0.171931	0.171481	0.169311	0.171998	0.172739	0.17199	0.175097	0.173057	0.174124	0.174284	0.177193	0.172043	0.176274	0.173782	0.169403	0.169171	0.169135	0.17187	0.170691	0.169768	0.167963	0.168856	0.165693	0.164692	0.166395	0.165961	0.164446	0.162941	0.166343	0.164075	0.169609	0.170937	0.16761	0.167198	0.167073
Left margin of stability	0.0638347	0.0622007	0.0591908	0.0599627	0.0584836	0.0580868	0.0581433	0.0591248	0.057152	0.0572624	0.0572306	0.056922	0.0571465	0.0591119	0.0567534	0.0570575	0.0565714	0.0575851	0.0579976	0.0574749	0.0573095	0.0572963	0.058411	0.0577317	0.0577825	0.0566062	0.0588446	0.0569946	0.0557236	0.0568727	0.0521932	0.0525441	0.0514662	0.0516402	0.0516118	0.0505585	0.0499816	0.0486605	0.0501993	0.0489013	0.0486621	0.0481524	0.0489218	0.0472277	0.0500197	0.0496139	0.0482692	0.0485187	0.0490572
Right margin of stability	0.0233132	0.01558	0.0154166	0.0156296	0.0156846	0.015284	0.0142982	0.0168754	0.0154743	0.015299	0.0148992	0.0142846	0.0142781	0.0152661	0.0162541	0.015323	0.0148439	0.0154415	0.0155446	0.0142789	0.0165826	0.0148989	0.0151411	0.0156302	0.0161933	0.015752	0.0162375	0.0155094	0.0144018	0.0141075	0.0222304	0.0191387	0.0186909	0.0183682	0.0181716	0.017298	0.0162149	0.0173972	0.0172418	0.0182174	0.017743	0.0165477	0.0181211	0.0169523	0.0172429	0.0176562	0.0190273	0.0178317	0.0176523
Figure 2, Panels D,E
Left predicted margin of stability	0.0612488	0.0517378	0.0474027	0.0427611	0.0373355	0.0343541
Right Predicted margin of stability	0.0190898	0.0221161	0.0267934	0.0302846	0.0315409	0.0341465
[truncated: 101 more columns]

## Sheet: Experiment C
Figure 3, Panels A,B,C
Left single support time	402.619	404.672	401.019	402.555	401.9	403.086	402.964	405.606	404.069	406.474	404.066	404.484	404.093	405.099	402.573	404.14	404.566	406.423	404.12	403.246	405.711	406.385	401.608	404.393	405.894	405.862	407.558	406.53	404.956	401.602	488.527	546.163	553.332	563.744	555.246	573.052	561.947	575.093	590.616	579.031	570.807	585.163	562.11	570.781	566.332	578.597	580.074	573.09	569.884
Right single support time	396.334	400.606	401.177	400.653	404.303	403.004	404.286	401.827	399.47	399.146	405.015	402.499	403.79	404.531	407.756	413.413	402.562	405.332	405.44	403.539	405.093	407.51	409.584	400.249	403.532	398.827	401.537	404.449	401.481	400.755	501.8	552.922	580.409	583.374	572.1	581.418	592.658	600.367	599.987	586.852	584.08	574.181	580.752	584.44	581.172	581.023	590.048	590.063	570.861
Step width	0.185287	0.1673	0.160285	0.159308	0.160155	0.15729	0.155537	0.155326	0.154862	0.156857	0.155164	0.155264	0.151314	0.148789	0.149426	0.150255	0.150897	0.153344	0.151638	0.150386	0.147293	0.140743	0.140435	0.14313	0.144535	0.150996	0.148191	0.144643	0.142981	0.14699	0.183591	0.179312	0.172583	0.168742	0.168067	0.163184	0.165119	0.160077	0.158094	0.157919	0.160428	0.160142	0.158693	0.158691	0.15557	0.154411	0.153103	0.15712	0.159092
Left margin of stability	0.0368696	0.0325268	0.0324722	0.0312649	0.0319338	0.0301824	0.0305902	0.0294879	0.0295531	0.0288607	0.0300542	0.0304936	0.0288707	0.0287954	0.0285308	0.029055	0.0287143	0.0292687	0.0297051	0.0294205	0.028156	0.0260725	0.0277015	0.0268417	0.0273896	0.0286347	0.0276424	0.0266214	0.0276154	0.0280058	0.0294919	0.0210423	0.0195177	0.0182167	0.0188545	0.0174096	0.0181315	0.0168821	0.0148511	0.0158065	0.0168727	0.0152297	0.0165479	0.0155998	0.0155675	0.0149123	0.0145888	0.0159746	0.0150756
Right margin of stability	0.0384951	0.0332716	0.0311148	0.0315533	0.0306158	0.0307304	0.031109	0.0310166	0.0313589	0.032291	0.0298611	0.0307371	0.0294686	0.0288844	0.0290429	0.0291947	0.030232	0.0296832	0.0294258	0.0294571	0.028564	0.0266409	0.0256244	0.0291893	0.0287351	0.031085	0.029661	0.0282593	0.0276496	0.029514	0.0267308	0.0210451	0.0191895	0.0181475	0.0181489	0.0178521	0.0167054	0.0155572	0.0146793	0.0156977	0.0161561	0.01767	0.0165076	0.0164046	0.0158086	0.0164721	0.0149561	0.0142162	0.0167566
Figure 3, Panels D,E
Left predicted margin of stability adaptation curve	0.0696401	0.0697287	0.0677539	0.0670355	0.0635985	0.0631894	0.0593597	0.0606353	0.0595947	0.0605561	0.0596189	0.0585374	0.0620146	0.059564	0.0601127	0.0592281	0.0596175	0.056634	0.0584913	0.0576019	0.0574032	0.0571573	0.0564388	0.0577315	0.0566648	0.0574642	0.057703	0.0561091	0.0562526	0.0554309	0.0550193	0.0558621	0.053679	0.0541973	0.0536779	0.054964	0.0547277	0.05419	0.0550298	0.0549599	0.0541673	0.0531755	0.0538807	0.0540769	0.0534401	0.0532157	0.0545029	0.0538827	0.053672
Right predicted margin of stability adaptation curve	0.0319482	0.0282959	0.0277736	0.027446	0.0258718	0.0260885	0.024093	0.025129	0.0251007	0.0239207	0.0234899	0.0225836	0.0243485	0.02302	0.0232676	0.0229195	0.0227432	0.0219257	0.022686	0.0216784	0.0214891	0.022171	0.0213967	0.0215323	0.0225401	0.0217356	0.021399	0.0206177	0.0211598	0.0196818	0.0205915	0.0197102	0.0199997	0.0206289	0.0205141	0.0212669	0.0214495	0.0205763	0.0204511	0.020675	0.021166	0.0209983	0.0212341	0.0212095	0.0213028	0.021267	0.0215156	0.0213701	0.0212044
[truncated: 101 more columns]
